# Supplementary material for: Antioxidant Carboxymethyl Chitosan Carbon Dots with Calcium Doping Achieve Ultra-Low Calcium Concentration for Iron-Induced Osteoporosis Treatment by Effectively Enhancing Calcium Bioavailability in Zebrafish
Source: Antioxidants (Basel). 2023 Feb 26;12(3):583. doi: 10.3390/antiox12030583 (PMC10045075; doi:10.3390/antiox12030583)
Supplement: Supplementary file 1 [file antioxidants-12-00583-s001.zip]

Archive with 1 entries (1 files):
- antioxidants-2209848-supplementary.pdf
